# Supplementary material for: Multifaceted roles of fibronectin type III domain containing 3B (FNDC3B) in cell biology and signaling
Source: Front Mol Biosci. 2026 Feb 2;13:1741530. doi: 10.3389/fmolb.2026.1741530 (PMC12907209; doi:10.3389/fmolb.2026.1741530)
Supplement: Supplementary file 1 [file Table1.xlsx]

## Sheet: Supplementary_Information
Title- Multifaceted Roles of Fibronectin Type III Domain Containing 3B (FNDC3B) in Cell Biology and Signaling
Afreen Khanum1, Althaf Mahin1, Fathimathul Lubaba1, Ashika Bangera1, Athira Perunelly Gopalakrishnan1, Sowmya Soman1, Rajesh Raju1*
1 Centre for Integrative Omics Data Science (CIODS), Yenepoya (Deemed to be University), Mangalore, Karnataka - 575018, India.
Supplementary Table S1: Detection of differentially expressed FNDC3B phosphosites in various experimental conditions

## Sheet: Supplementary Table S1
Supplementary Table S1: Detection of differentially expressed FNDC3B phosphosites in various experimental conditions
Protein	Phosphosite	Frequency	Experimental condition	PMID
FNDC3B	S211	3	(EGF(24h)/Unstimulated R1)@HeLa cell line iTRAQ-Log2FC	22210691
			(EGF(24h)/Unstimulated R2)@HeLa cell line iTRAQ-Log2FC	22210691
			(Forskolin/DMSO)@HEK293T cell line-Log2FC	34186244
FNDC3B	S260	3	(Rapamycin/DMSO)@HeLa cells-Log2FC	28919041
			Safranal(12h)/Control@MDA-MB-231 cells-AbsFC	36173113
			Safranal(24h)/Control@MDA-MB-231 cells-AbsFC	36173113
FNDC3B	S257	6	(Caffeine(1000ÂµM)/Control)@HepG2 cells-Log2FC	35688186
			(Caffeine(100ÂµM)/Control)@HepG2 cells-Log2FC	35688186
			(Caffeine(24h)(0.1ÂµM)/Untreated)@HepG2 cells-Log2FC	35691368
			(Rapamycin/DMSO)@HeLa cells-Log2FC	28919041
			Safranal(12h)/Control@MDA-MB-231 cells-AbsFC	36173113
			Safranal(24h)/Control@MDA-MB-231 cells-AbsFC	36173113
FNDC3B	S254	2	Safranal(12h)/Control@MDA-MB-231 cells-AbsFC	36173113
			Safranal(24h)/Control@MDA-MB-231 cells-AbsFC	36173113
FNDC3B	S238	4	(RO3306/DMSO)@HeLa cells-Avg log2FC	26055452
			(Rapamycin/DMSO)@HeLa cells-Log2FC	28919041
			Safranal(12h)/Control@MDA-MB-231 cells-AbsFC	36173113
			Safranal(24h)/Control@MDA-MB-231 cells-AbsFC	36173113
FNDC3B	S393	5	(Crizotinib/Control1)@H3122 cells SILAC R1-AbsFC	23898821
			(BRAFV600E+sh-C/EBP beta(OISb)/Cycling(3d))@HDF cell line-Log2FC	24961811
			(Salmonella+siSIK2(30min)/siCTRL)@HeLa cells-AbsFC	33947818
			(siSIK2/siCTRL)@HeLa cells-AbsFC	33947818
			Metformin(24h)/Control@SW837-Log2FC	36781298
FNDC3B	S208	74	(EGF(24h)/Unstimulated R1)@HeLa cell line iTRAQ-Log2FC	22210691
			(EGF(24h)/Unstimulated R2)@HeLa cell line iTRAQ-Log2FC	22210691
			(Crizotinib/Control1)@H3122 cells SILAC R3-AbsFC	23898821
			(BRAFV600E(OIS)/BRAFV600E+sh-C/EBP beta(OISb)(9d))@HDF cell line-Log2FC	24961811
			(BRAFV600E(OIS)/Cycling(3d))@HDF cell line-Log2FC	24961811
			(BRAFV600E(OIS)/Cycling(9d))@HDF cell line-Log2FC	24961811
			(BRAFV600E+sh-C/EBP beta(OISb)/Cycling(3d))@HDF cell line-Log2FC	24961811
			(PD184352 (2h)/DMSO)@A375 cells-Log2FC (calc)	25002506
			(RSK1/2 RNAi PMA (30min)/Control)@HEK293 cells-Log2FC (calc)	25002506
			(Nocodazole/Untreated)@HeLa cells TiO2-Log2FC (calc)	25159151
			(EGF/Control)@H3255 cell line-AbsFC	25404012
			(CIP2A siRNA/Control)@HeLa cells CNA-Log2FC (calc)	26278961
			(CIP2A siRNA/Control)@HeLa cells GPNA-Log2FC (calc)	26278961
			(OA/Control)@HeLa cells CNA-Log2FC (calc)	26278961
			(OA/Control)@HeLa cells GCNA-Log2FC (calc)	26278961
			(OA/Control)@HeLa cells GPNA-Log2FC (calc)	26278961
			(OA/Control)@HeLa cells QPNA-Log2FC (calc)	26278961
			(RAS siRNA/Control)@HeLa cells CNA-Log2FC (calc)	26278961
			(RAS siRNA/Control)@HeLa cells GPNA-Log2FC (calc)	26278961
			(Dasatinib/FGF1)@SUM52 cells(LC MSMS )-Log2FC (calc)	26503514
			(RO-3306/DMSO)@HeLa cells-AvgFC	27134283
			(Cobimetinib+Pictilisib/DMSO)@RAS-NHA cells-AbsFC	27834733
			(IDH1mut/Control)@NHA cells-AbsFC	27834733
			(RAS-NHA cells/Control)@NHA cells-AbsFC	27834733
			(RAS-NHA cells/IDH1mut)@NHA cells-AbsFC	27834733
			(Niguldipine (6h)/Control)@U3065MG cell line-Log2FC	28087597
			(Her2+ve/Her2-ve)@AU565+T47D cell-Log2FC	28102081
			(Her2+ve/Her2-ve)@HCC1954+HCC1500 cell-Log2FC	28102081
			(Her2+ve/Her2-ve)@SKBR3/CAMA1+T47D cell-Log2FC	28102081
			(KD8S431A/KD8WT)@A431 cells-AbsFC	28176443
			(Carbon ion(2Gy)/Sham irradiated)@A549 cell line-Log2FC	28302921
			(BRAFV 600E mutant(A375S)/Vemurafenib res(A375R))@A375 cells R2-AbsFC	30890564
			(Epithelial/Mesenchymal)@HMLE cells R1-Log2FC	31221721
			(Epithelial/Mesenchymal)@HMLE cells R2-Log2FC	31221721
			(EGFRi+ROCKi/DMSO)@Hs578T cell line-Log2FC	31772060
			(D17C9 Ab/Control)@Huh7 cell line-Log2FC	31994402
			(Stretch(15min)/Static)@ IMR-90 cell line-Log2FC (calc)	32517296
			(Stretch(24h)/Static)@ IMR-90 cell line-Log2FC (calc)	32517296
			(Stretch(30min)/Static)@ IMR-90 cell line-Log2FC (calc)	32517296
			(GAS6(10min)/Control)@Hs578T cell line-Log2FC	32681075
			(GAS6(20min)/GAS6(10min))@Hs578T cell line-Log2FC (calc)	32681075
			(JPH203/Untreated)@HuCCT1-BTC cell line-AbsFC	33264461
			(AZR3 cell line/H1975 cell line Exp1)-AbsFC	33727228
			(AZR4 cell line/AZR3 cell line Exp1)-AbsFC	33727228
			(AZR4 cell line/H1975 cell line Exp1)-AbsFC	33727228
			(BCI/Untreated)@KELLY cell-Log2FC	35478300
			(Caffeine(0.01ÂµM)/Control)@HepG2 cells-Log2FC	35688186
			(Caffeine(100ÂµM)/Control)@HepG2 cells-Log2FC	35688186
			(Eto+PPM1Di/DMSO)@HCT116 cells-Log2FC	36060052
			(Eto+PPM1Di/Eto)@HCT116 cells-Log2FC	36060052
			(GFP_FGF10/GFP_UT)@HeLa cell line-Log2FC	36329028
			(IL-33 (10min)/Control)@THP-1 cells-Log2FC	35011700
			(IL-33 (15min)/Control)@THP-1 cells-Log2FC	35011700
			(IL-33 (30min)/Control)@THP-1 cells-Log2FC	35011700
			(IL-33 (5min)/Control)@THP-1 cells-Log2FC	35011700
			(IL-33 (60min)/Control)@THP-1 cells-Log2FC	35011700
			Safranal(12h)/Control@MDA-MB-231 cells-AbsFC	36173113
			Metformin(24h)/Control@C2bbe1-Log2FC	36781298
			Metformin(24h)/Control@HT115-Log2FC	36781298
			Metformin(24h)/Control@LOVO-Log2FC	36781298
			Metformin(24h)/Control@RKO-Log2FC	36781298
			Metformin(24h)/Control@SNU61-Log2FC	36781298
			Metformin(24h)/Control@SW48-Log2FC	36781298
			Metformin(24h)/Control@SW837-Log2FC	36781298
			Metformin(24h)/Control@SW948-Log2FC	36781298
			Metformin(24h)/Control@T84-Log2FC	36781298
			WG-307/Control@U2932 cells Exp1-AvgFC	36897912
			WG-307/Control@U2932 cells Exp2-AvgFC	36897912
			LPA+Ro/LPA@OCMI91s-AbsFC	37064875
			LPA/DMSO@OCMI91s-AbsFC	37064875
			LPAÃ‚Â±H2L/LPA@OCMI91s-AbsFC	37064875
			4-OHT(d2)/4-OHT(d0)@IMR90-ER:RasG12V-AvgFC	38216124
			4-OHT(d4)/4-OHT(d0)@IMR90-ER:RasG12V-AvgFC	38216124
			4-OHT(d4)/4-OHT(d2)@IMR90-ER:RasG12V-AvgFC	38216124
